# Supplementary material for: Asymbiotic in vitro seed germination, in vitro seedling development, and ex vitro acclimatization of Spiranthes
Source: Appl Plant Sci. 2022 Oct 1;10(5):e11494. doi: 10.1002/aps3.11494 (PMC9575095; doi:10.1002/aps3.11494)
Supplement: Supplementary file 1 — Appendix S1. Data sets providing (1) raw data for asymbiotic seed germination of Spiranthes ochroleuca, (2) raw and mean data set of photoperiod effect on seedling development, and (3) raw greenhouse and substrate screen. [file APS3-10-e11494-s001.xlsx]

## Sheet: Germination
Zale et al.—Applications in Plant Sciences 2022 10(5)—Data Supplement S1
DOI 10.1002/aps3.11494
APPENDIX S1. Raw data for asymbiotic seed germination of Spiranthes ochroleuca.
Medium	Replicate	Date	Stage 0	Stage 1	Stage 2	Stage 3	Stage 4	Stage 5
723	1	1	38	12	0	0	0	0
723	2	1	20	16	14	0	0	0
723	3	1	14	13	23	0	0	0
723	4	1	10	8	25	7	0	0
723	5	1	8	5	18	10	5	4
723	1	2	49	1	0	0	0	0
723	2	2	40	6	4	0	0	0
723	3	2	36	7	7	0	0	0
723	4	2	30	8	10	2	0	0
723	5	2	27	5	5	5	8	0
723	1	3	50	0	0	0	0	0
723	2	3	36	8	6	0	0	0
723	3	3	28	8	14	0	0	0
723	4	3	18	12	10	10	0	0
723	5	3	12	10	8	12	8	0
723	1	4	50	0	0	0	0	0
723	2	4	8	32	10	0	0	0
723	3	4	8	18	24	0	0	0
723	4	4	5	12	20	8	5	0
723	5	4	5	10	10	7	10	8
723	1	5	50	0	0	0	0	0
723	2	5	27	13	10	0	0	0
723	3	5	15	23	12	0	0	0
723	4	5	7	21	8	13	1	0
723	5	5	6	18	10	10	4	2
551	1	1	50	0	0	0	0	0
551	2	1	47	1	2	0	0	0
551	3	1	42	5	3	0	0	0
551	4	1	40	5	5	0	0	0
551	5	1	39	5	5	1	0	0
551	1	2	50	0	0	0	0	0
551	2	2	36	6	8	0	0	0
551	3	2	26	15	9	0	0	0
551	4	2	26	14	9	1	0	0
551	5	2	24	12	9	5	0	0
551	1	3	50	0	0	0	0	0
551	2	3	45	2	3	0	0	0
551	3	3	41	5	4	0	0	0
551	4	3	40	5	5	0	0	0
551	5	3	39	6	3	2	0	0
551	1	4	50	0	0	0	0	0
551	2	4	42	3	5	0	0	0
551	3	4	40	5	5	0	0	0
551	4	4	38	10	2	0	0	0
551	5	4	38	10	2	0	0	0
551	1	5	50	0	0	0	0	0
551	2	5	43	3	4	0	0	0
551	3	5	34	9	7	0	0	0
551	4	5	30	12	8	0	0	0
551	5	5	24	18	6	2	0	0
400	1	1	50	0	0	0	0	0
400	2	1	49	1	0	0	0	0
400	3	1	40	9	1	0	0	0
400	4	1	38	6	6	0	0	0
400	5	1	36	6	8	0	0	0
400	1	2	50	0	0	0	0	0
400	2	2	50	0	0	0	0	0
400	3	2	42	8	0	0	0	0
400	4	2	34	1	7	8	0	0
400	5	2	30	5	5	10	0	0
400	1	3	50	0	0	0	0	0
400	2	3	48	2	0	0	0	0
400	3	3	40	8	2	0	0	0
400	4	3	35	1	12	2	0	0
400	5	3	30	4	14	2	0	0
400	1	4	50	0	0	0	0	0
400	2	4	48	2	0	0	0	0
400	3	4	40	8	2	0	0	0
400	4	4	39	7	4	0	0	0
400	5	4	30	10	6	4	0	0
400	1	5	50	0	0	0	0	0
400	2	5	48	2	0	0	0	0
400	3	5	40	3	7	0	0	0
400	4	5	38	6	5	1	0	0
400	5	5	30	8	6	6	0	0

## Sheet: Photoperiod
APPENDIX S1. Raw and mean data set of photoperiod effect on seedling development.
Photoperiod treatment	Fresh weight	Leaf number	Mean Leaf Length	Root number	Mean root length
24/0-h L/D	0.15	3	11.67	2	27.5
24/0-h L/D	0.46	3	34	3	80
24/0-h L/D	0.41	5	44.6	2	29
24/0-h L/D	0.35	3	39.34	3	46
24/0-h L/D	0.35	1	32	2	32.5
24/0-h L/D	0.67	4	36.75	4	60
24/0-h L/D	0.85	3	98.34	5	68.4
24/0-h L/D	0.24	2	65	2	45
24/0-h L/D	0.42	2	27.5	4	44.25
24/0-h L/D	0.45	4	45.5	3	48
24/0-h L/D	0.32	2	55	3	46.67
24/0-h L/D	0.81	2	55	3	100
24/0-h L/D	1.82	3	56.67	5	82
24/0-h L/D	1.22	4	43.75	4	45.75
24/0-h L/D	1.31	3	46	3	79.67
24/0-h L/D	0.72	4	14.5	4	51
24/0-h L/D	0.6	2	32.5	4	65
24/0-h L/D	0.29	2	20.5	2	62.5
24/0-h L/D	0.11	3	20	2	11.5
24/0-h L/D	0.67	3	39	2	104
24/0-h L/D	0.57	4	13.25	4	65
24/0-h L/D	0.62	3	26.67	7	50
24/0-h L/D	1.36	4	31.75	4	103.75
24/0-h L/D	0.59	2	39	4	42.5
24/0-h L/D	0.55	2	21.5	4	30.25
24/0-h L/D	1.13	3	33.34	4	91.25
24/0-h L/D	1.16	2	35.5	5	64.2
24/0-h L/D	0.17	2	21.5	2	32.5
24/0-h L/D	0.94	3	20	4	78.75
24/0-h L/D	1.07	4	49.25	4	82
16/8-h L/D	0.68	2	22	3	73.67
16/8-h L/D	0.73	4	30.25	3	63.34
16/8-h L/D	0.7	4	29.25	2	53
16/8-h L/D	0.65	5	38.6	3	53.34
16/8-h L/D	1.4	4	34.5	5	82.4
16/8-h L/D	0.68	3	17.67	3	82.67
16/8-h L/D	1.47	4	20	4	71.5
16/8-h L/D	1.01	3	37	3	105
16/8-h L/D	0.39	4	25.75	2	45
16/8-h L/D	0.48	3	23.34	2	48.5
16/8-h L/D	0.52	3	21.67	3	68
16/8-h L/D	0.5	4	39.5	2	91.5
16/8-h L/D	0.91	3	17.67	3	83
16/8-h L/D	0.66	3	32	4	66.75
16/8-h L/D	0.71	3	26	3	76.34
16/8-h L/D	0.75	4	40	3	50.67
16/8-h L/D	0.36	3	17.67	3	51
16/8-h L/D	0.49	2	24.5	2	100
16/8-h L/D	0.57	3	22.34	3	89
16/8-h L/D	0.46	4	23.75	3	66.67
16/8-h L/D	0.67	3	17	4	71.5
16/8-h L/D	0.63	2	21	2	81.5
16/8-h L/D	0.47	3	15.34	3	52.67
16/8-h L/D	0.7	3	18.34	3	65
16/8-h L/D	0.35	4	21.5	3	36.67
16/8-h L/D	0.56	3	13.67	2	87.5
16/8-h L/D	0.81	4	18.25	4	68.25
16/8-h L/D	0.29	3	22.34	2	29.5
16/8-h L/D	0.72	3	23.67	3	56.25
16/8-h L/D	0.35	4	14.25	3	30.34
0/24-h L/D	0.23	2	95	3	18
0/24-h L/D	0.87	4	89.25	4	78
0/24-h L/D	0.49	4	92.75	2	62
0/24-h L/D	0.66	4	52.25	3	85
0/24-h L/D	0.46	2	83	3	94.67
0/24-h L/D	0.88	3	88.34	5	60.4
0/24-h L/D	0.3	3	55	2	55.5
0/24-h L/D	0.56	3	70.34	2	89
0/24-h L/D	0.16	1	60	1	67
0/24-h L/D	0.07	1	51	1	36
0/24-h L/D	0.2	4	40.5	3	45.67
0/24-h L/D	0.13	2	92	3	13
0/24-h L/D	0.17	3	58.34	3	23.34
0/24-h L/D	0.17	2	54	2	38
0/24-h L/D	0.13	2	55	2	33.5
0/24-h L/D	0.11	2	85	2	32
0/24-h L/D	0.39	2	63.5	4	38.25
0/24-h L/D	0.06	3	48.34	1	23
0/24-h L/D	0.17	3	41.34	3	18
0/24-h L/D	0.66	2	96.5	4	44.25
0/24-h L/D	0.42	3	54.34	3	58.34
0/24-h L/D	0.39	3	63.67	3	59.34
0/24-h L/D	0.41	3	78.67	3	43.34
0/24-h L/D	0.51	3	99	2	65
0/24-h L/D	0.49	2	79.5	2	96
0/24-h L/D	0.2	2	83	2	27
0/24-h L/D	0.56	3	73.34	4	47.25
0/24-h L/D	0.12	2	69	3	18.67
0/24-h L/D	0.31	2	70.5	2	55.5
0/24-h L/D	0.29	2	59.5	3	40

## Sheet: GH substrate
APPENDIX S1. Data set of raw greenhouse and substrate screen.
Substrate	Replicate	Fresh weight	Flowering	Leaf number	Leaf Length	Root number	Root length
LWG	1	1.2	1	2	1.5	4	9
LWG	1
LWG	1	1.45		3	2.5	4	6.3
LWG	1
LWG	1	0.74		2	1.5	2	5.7
LWG	2	1.37	1	2	2.7	5	7.2
LWG	2
LWG	2
LWG	2	1.01		2	2.1	4	6.8
LWG	2
LWG	3
LWG	3
LWG	3	0.05		0		1	0.2
LWG	3
LWG	3	0.04		1	1	3	0.7
LWG	4	0.95		2	2.3	4	8
LWG	4	0.03		1	1.5	2	0.8
LWG	4
LWG	4	1.17		2	2.9	6	7.8
LWG	4	1.88		3	5.6	5	12.2
NZ	1	1.66		3	2.4	5	5.8
NZ	1
NZ	1	0.95		3	1.9	4	8.1
NZ	1	1.09		2	2.2	3	9.4
NZ	1	2.72		4	4.1	8	8.7
NZ	2	4.49		3	4.6	9	8.4
NZ	2	2.23		5	4.6	6	7.5
NZ	2	1.22	1	2	2.7	5	8.1
NZ	2	2.21		3	3.3	7	7.9
NZ	2	1.95		4	2.7	4	7.4
NZ	3	2.33		5	4.2	6	11.2
NZ	3	0.74		2	3	4	8.5
NZ	3	2.86	1	5	4.2	8	9
NZ	3	0.37		1	2.4	2	4.2
NZ	3	1.59		3	4.6	6	10
NZ	4	1.29	1	4	2.3	5	5.7
NZ	4	1.53	1	2	3	4	4.7
NZ	4	2.95		4	4.3	6	11.2
NZ	4	0.57		3	2.4	3	6.2
NZ	4	0.35		2	1	3	4
GE	1
GE	1
GE	1	0.41		2	1.8	3	2
GE	1	0.59	1	1	0.9	2	6.3
GE	1
GE	2
GE	2
GE	2	1.22		2	3	4	5.7
GE	2
GE	2
GE	3
GE	3
GE	3	1.14		2	2.5	4	7.8
GE	3	0.58	1	2	2.2	3	5
GE	3	1.5		4	3.9	6	7.5
GE	4	0.58	1	1	1.3	3	5.8
GE	4	1.44		2	5.2	5	6.6
GE	4	0.7		1	2.4	4	6
GE	4	1.04		1	0.8	1	8
GE	4
SS	1	2.43	1	3	3.9	6	12.2
SS	1	0.67	1	2	1	4	7.2
SS	1	0.75		3	3.2	4	4.5
SS	1	3.33	1	4	4.2	9	7.7
SS	1	2.29	1	4	2.8	5	7.4
SS	2	1.53		1	0.5	2	10.1
SS	2	0.85		2	3.3	6	4.4
SS	2	1.03		5	2.3	5	8.1
SS	2	1.01		3	1.9	5	7.9
SS	2	0.87		3	2.2	4	8.3
SS	3	3.66		4	4.1	7	10.7
SS	3	4.22		5	4.9	5	12.3
SS	3
SS	3
SS	3	6.4		5	5	12	10.5
SS	4
SS	4	1.37		4	5.3	2	8.5
SS	4
SS	4	0.77		3	2.2	3	6.6
SS	4	3.17		5	3.5	8	10.9
